# Supplementary material for: Ultrasound-Guided Versus Landmark-Based Extracorporeal Shock Wave Therapy for Calcific Shoulder Tendinopathy: An Interventional Clinical Trial
Source: Diagnostics (Basel). 2025 Apr 30;15(9):1142. doi: 10.3390/diagnostics15091142 (PMC12071427; doi:10.3390/diagnostics15091142)
Supplement: Supplementary file 1 [file diagnostics-15-01142-s001.zip]

Archive with 1 entries (1 files):
- diagnostics-3583507-supplementary.pdf
